# Supplementary material for: Brucellosis Outbreak Traced to Commercially Sold Camel Milk through Whole-Genome Sequencing, Israel
Source: Emerg Infect Dis. 2021 Jun;27(6):1728–31. doi: 10.3201/eid2706.204902 (PMC8153880; doi:10.3201/eid2706.204902)
Supplement: Appendix — Additional info about brucellosis outbreak traced to commercially sold camel milk through whole-genome sequencing, Israel. [file 20-4902-Techapp-s1.xlsx]

## Sheet: Appendix Table 1
Article DOI: https://doi.org/10.3201/eid2706.204902
Brucellosis Outbreak Traced to Commercially Sold Camel Milk through Whole-Genome Sequencing, Israel
Appendix Table 1. Characteristics of raw genomic sequence data and genome assemblies included in study of brucellosis outbreak linked to commercially sold camel milk through whole-genome sequencing, Israel
Raw reads											Assembly						in silico MLST
Isolate Number	Sample ID	Files	Reads	Bases	GC	MinLen	AvgLen	MaxLen	ModeLen	AvgQual	contigs	bases	min	avg	max	N50	scheme	ST	allelic profile
24	Bmel01	R1	665069	126284373	57	10	189	301	233	35.5	55	3294010	128	59891	469755	249531	brucella	8	gap(3)	aroA(2)	glk(3)	dnaK(2)	gyrB(1)	trpE(5)	cobQ(3)	int_hyp(2)	omp25(8)
		R2	665069	112960801	57.1	10	169	301	194	35.8
8	Bmel28	R1	317081	79004898	57.1	43	249	251	251	36.2	36	3297514	133	91597	610383	296818	brucella	8	gap(3)	aroA(2)	glk(3)	dnaK(2)	gyrB(1)	trpE(5)	cobQ(3)	int_hyp(2)	omp25(8)
		R2	317081	79082485	57.7	43	249	251	251	34.3
1	Bmel29	R1	350054	86872315	57.1	43	248	251	251	36.1	36	3297648	133	91601	610385	296950	brucella	8	gap(3)	aroA(2)	glk(3)	dnaK(2)	gyrB(1)	trpE(5)	cobQ(3)	int_hyp(2)	omp25(8)
		R2	350054	86982654	57.7	43	248	251	251	33.8
2	Bmel30	R1	338045	83912834	57.1	44	248	251	251	36	36	3297563	133	91598	610383	296859	brucella	8	gap(3)	aroA(2)	glk(3)	dnaK(2)	gyrB(1)	trpE(5)	cobQ(3)	int_hyp(2)	omp25(8)
		R2	338045	84022012	57.7	44	248	251	251	34
25	Bmel34	R1	328048	81608517	57.1	40	248	251	251	36	33	3297371	176	99920	610366	296802	brucella	8	gap(3)	aroA(2)	glk(3)	dnaK(2)	gyrB(1)	trpE(5)	cobQ(3)	int_hyp(2)	omp25(8)
		R2	328048	81699787	57.6	40	249	251	251	33.8
3	Bmel42	R1	672900	194648703	57.1	48	289	301	301	35	30	3296923	176	109897	610384	299330	brucella	8	gap(3)	aroA(2)	glk(3)	dnaK(2)	gyrB(1)	trpE(5)	cobQ(3)	int_hyp(2)	omp25(8)
		R2	672900	194833651	57.4	48	289	301	301	31.6
10	Bmel44	R1	734883	211838579	57.1	43	288	301	301	35.2	31	3297279	176	106363	610384	359266	brucella	8	gap(3)	aroA(2)	glk(3)	dnaK(2)	gyrB(1)	trpE(5)	cobQ(3)	int_hyp(2)	omp25(8)
		R2	734883	212121081	57.4	43	288	301	301	32
12	Bmel45	R1	920653	265584342	57.2	41	288	301	301	35.2	35	3296505	176	94185	610385	296820	brucella	8	gap(3)	aroA(2)	glk(3)	dnaK(2)	gyrB(1)	trpE(5)	cobQ(3)	int_hyp(2)	omp25(8)
		R2	920653	265919525	57.5	41	288	301	301	32.1
9	Bmel43	R1	705989	212502689	56.6	301	301	301	301	34.9	32	3297096	176	103034	610361	299307	brucella	8	gap(3)	aroA(2)	glk(3)	dnaK(2)	gyrB(1)	trpE(5)	cobQ(3)	int_hyp(2)	omp25(8)
		R2	705989	212502689	57	301	301	301	301	31.7
4	Bmel46	R1	945556	284612356	56.7	301	301	301	301	34.9	34	3297252	176	96978	610103	296794	brucella	8	gap(3)	aroA(2)	glk(3)	dnaK(2)	gyrB(1)	trpE(5)	cobQ(3)	int_hyp(2)	omp25(8)
		R2	945556	284612356	57.1	301	301	301	301	31.5
26	Bmel50	R1	579480	174423480	56.7	301	301	301	301	34.6	35	3297326	176	94209	610368	296818	brucella	8	gap(3)	aroA(2)	glk(3)	dnaK(2)	gyrB(1)	trpE(5)	cobQ(3)	int_hyp(2)	omp25(8)
		R2	579480	174423480	57.1	301	301	301	301	31.4
27	Bmel56	R1	706293	212594193	56.8	301	301	301	301	34.6	29	3297548	176	113708	610358	299323	brucella	8	gap(3)	aroA(2)	glk(3)	dnaK(2)	gyrB(1)	trpE(5)	cobQ(3)	int_hyp(2)	omp25(8)
		R2	706293	212594193	57.2	301	301	301	301	31.2
21	Bmel61	R1	760400	228880400	56.8	301	301	301	301	34.9	32	3297191	176	103037	610382	299330	brucella	8	gap(3)	aroA(2)	glk(3)	dnaK(2)	gyrB(1)	trpE(5)	cobQ(3)	int_hyp(2)	omp25(8)
		R2	760400	228880400	57.1	301	301	301	301	31.5
22	Bmel62	R1	806936	232583798	57.1	40	288	301	301	35	33	3297105	176	99912	610385	299331	brucella	8	gap(3)	aroA(2)	glk(3)	dnaK(2)	gyrB(1)	trpE(5)	cobQ(3)	int_hyp(2)	omp25(8)
		R2	806936	232968466	57.4	40	288	301	301	31.7
23	Bmel63	R1	751591	216317599	57.1	42	287	301	301	35.2	30	3296916	176	109897	610384	299331	brucella	8	gap(3)	aroA(2)	glk(3)	dnaK(2)	gyrB(1)	trpE(5)	cobQ(3)	int_hyp(2)	omp25(8)
		R2	751591	216634231	57.4	42	288	301	301	32
11	Bmel83	R1	987715	149144965	57	151	151	151	151	37.4	33	3296179	127	99884	610232	296786	brucella	8	gap(3)	aroA(2)	glk(3)	dnaK(2)	gyrB(1)	trpE(5)	cobQ(3)	int_hyp(2)	omp25(8)
		R2	987715	149144965	57	151	151	151	151	36.8
6	Bmel84	R1	890914	134528014	56.9	151	151	151	151	37.4	34	3296289	127	96949	610224	296785	brucella	8	gap(3)	aroA(2)	glk(3)	dnaK(2)	gyrB(1)	trpE(5)	cobQ(3)	int_hyp(2)	omp25(8)
		R2	890914	134528014	57	151	151	151	151	37
28	SRR4038984	R1	1520744	309987567	56.8	35	203	251	251	36.5	36	3278717	135	91075	518555	247159	brucella	7	gap(3)	aroA(5)	glk(3)	dnaK(2)	gyrB(1)	trpE(5)	cobQ(2)	int_hyp(2)	omp25(10)
		R2	1520744	311044081	57	35	204	251	251	34.6
